# Supplementary material for: Separation and Paired Proteome Profiling of Plant Chloroplast and Cytoplasmic Ribosomes
Source: Plants (Basel). 2020 Jul 14;9(7):892. doi: 10.3390/plants9070892 (PMC7411607; doi:10.3390/plants9070892)
Supplement: Supplementary file 1 [file plants-09-00892-s001.zip › plants-813283-supplementary/Supplementary_Table_S1.xlsx]

## Sheet: Supplemental Table S1
Supplementary Table S1. List of ribosomal proteins that were correlated to a choice of subunit reference proteins. The list contains gene identifier, gene model description, ribosomal protein (RP), localization, ribosome subunit, old and new nomenclature. Pearson correlation matrixes were calculated. The reference proteins were cytoplasmic RPS8A (AT5G20290), cytoplasmic RPL18C (AT5G27850), chloro…						100% (47/47) SSU ptns ; 12.85% (9/70) LSU ; 0% (0/14) plastidSSU and 0% (0/31) plastidLSU ptns ; correlated with RPS8A	10.63% (5/47) SSU ptns ; 100% (70/70) LSU ; 0% (0/14) plastidSSU and 0% (0/31) plastidLSU ptns ; correlated with RPL18C	0% (0/47) SSU ptns ; 0% (0/70) LSU ; 100% (14/14) plastidSSU and 0% (0/31) plastidLSU ptns ; correlated with RPS19	0% (0/47) SSU ptns ; 0% (0/70) LSU ; 0% (0/14) plastidSSU and 0% (31/31) plastidLSU ptns ; correlated with RPL1
						Pearson´s correlation coefficient r ≥ 0.800				Normalised LFQ intensity
Gene Code	Gene Model Description	Ribosome	Subunit	New RP Names	Old RP Names	cytoplasmic SSU	cytoplasmic LSU	plastid SSU	plastid LSU	F9	F10	F11	F12	F13_30S40S	F14_30S40S	F15	F16_50S	F17_60S	F18_60S	F19_70S	F20_80S	F21	F22	F23	F24	F25	F26	F27	F28
AT1G72370	acidic protein associated to 40S ribosomal subunit of ribosomes. Involved in polysome formation during active protein synthesis. Expressed in actively growing tissue.	cytosolic	40S	uS2	RPSaA	0.989751	0.667487	0.175283	-0.123721	0.00095672	0.000726097	0.000834093	0.000700459	0.00218472	0.00632095	0.00234918	0.00188089	0.00110674	0.000633896	0.00143331	0.0125543	0.00236755	0.00181356	0.00112933	0.00247137	0.00186272	0.00257272	0.00259253	0.00121729
AT2G31610	Ribosomal protein S3 family protein;(source:Araport11)	cytosolic	40S	uS3	RPS3A	0.991755	0.739873	0.0590248	-0.127518	0.00116803	0.000982244	0.000970496	0.00134884	0.0029116	0.00944917	0.00323915	0.0028777	0.00173424	0.00111811	0.00272003	0.0265576	0.00527145	0.0032674	0.00183678	0.00439516	0.00287254	0.00454454	0.00528088	0.00194645
AT3G53870	Ribosomal protein S3 family protein;(source:Araport11)	cytosolic	40S	uS3	RPS3B	0.963952	0.61806	0.135458	-0.18137	0	0.000155289	0.000200038	0.000157474	0.00039609	0.00111827	0.000328895	0.00030436	0.00019691	0	0.000354985	0.00200256	0.000646092	0.000365929	0.000215963	0.000826561	0.000325123	0.000525732	0.000552685	0.000234773
AT5G35530	Ribosomal protein S3 family protein;(source:Araport11)	cytosolic	40S	uS3	RPS3C	0.958562	0.655894	0.103753	-0.131059	0	0	0	0	0.000161085	0.000396045	0	0.000195533	0	0	9.4786e-05	0.000966157	0.000139563	0.000149827	9.44606e-05	0.000245968	0.00015122	0.000235742	0.00038549	0
AT5G15200	Ribosomal protein S4;(source:Araport11)	cytosolic	40S	uS4	RPS9B	0.994406	0.697454	0.130217	-0.112443	0.000766237	0.000833597	0.000700405	0.00170563	0.00327422	0.0120521	0.00435998	0.0036737	0.00205388	0.00133742	0.00301514	0.0261784	0.00663856	0.00368183	0.00233517	0.00474558	0.00313354	0.00503954	0.00546305	0.00234306
AT1G59359	Ribosomal protein S5 family protein;(source:Araport11)	cytosolic	40S	uS5	RPS2B	0.976118	0.773051	0.00060933	-0.107303	0	0.00010854	0	0.000155197	0.000600012	0.00173914	0.000799863	0.000604732	0.000340824	0.000277699	0.000749739	0.00655099	0.00146281	0.000748513	0.000501107	0.0011207	0.000835437	0.0010173	0.000841415	0.000619162
AT2G41840	Ribosomal protein S5 family protein;(source:Araport11)	cytosolic	40S	uS5	RPS2C	0.996047	0.706359	0.11679	-0.134223	0.00061819	0.000625638	0.000551608	0.0010107	0.003263	0.0094503	0.00334163	0.0025576	0.00171376	0.00117206	0.00243591	0.0215719	0.0051054	0.00359735	0.00194971	0.00429166	0.00360389	0.00462734	0.0052623	0.00217145
AT2G37270	One of two genes encoding the ribosomal protein S5. Expressed at a lower level compared to ATRPS5A.	cytosolic	40S	uS7	RPS5A	0.99306	0.697009	0.119307	-0.14818	0.000573841	0.000284031	0.000576771	0.00107298	0.00175329	0.00478666	0.00153687	0.00151122	0.000795983	0.000659601	0.00140239	0.0109952	0.00274464	0.00138599	0.000916416	0.00203114	0.0026341	0.00258823	0.00266696	0.000972366
AT5G59850	Ribosomal protein S8 family protein;(source:Araport11)	cytosolic	40S	uS8	RPS15aF	0.979199	0.75605	0.0408649	-0.0903667	0.000830679	0.000446009	0.000567765	0.000420408	0.000978512	0.00497382	0.00186607	0.00160876	0.000971234	0.000610121	0.00137835	0.0154065	0.00204836	0.00135874	0.000923657	0.00173993	0.00112661	0.00164255	0.00241253	0.00111766
AT2G09990	Ribosomal protein S5 domain 2-like superfamily protein;(source:Araport11)	cytosolic	40S	uS9	RPS16A	0.977327	0.593323	0.225599	-0.200031	0.000541451	0.000125524	0.000339395	0.000477728	0.00115756	0.00332028	0.000880159	0.000699256	0.000220143	0.000253348	0.000621483	0.00540035	0.000971445	0.000797562	0.000583016	0.00132706	0.00110513	0.0012962	0.00123669	0.000596376
AT5G62300	Ribosomal protein S10p/S20e family protein;(source:Araport11)	cytosolic	40S	uS10	RPS20C	0.986153	0.773225	0.040863	-0.0804365	0	0	0	0.000181778	0.000862501	0.00378008	0.0012204	0.00125363	0.000693492	0.000613015	0.0013878	0.011652	0.00171185	0.00107755	0.000694472	0.00190699	0.00112625	0.00174322	0.00178416	0.00106427
AT5G02960	Ribosomal protein S12/S23 family protein;(source:Araport11)	cytosolic	40S	uS12	RPS23B	0.952003	0.617513	0.171903	-0.135189	0.000239971	0.000197481	0.000113268	0.000213799	0.000491797	0.00294614	0.000677946	0.000741687	0.000437257	0.000339175	0.000895186	0.00443594	0.00159958	0.00060604	0.000432216	0.000899134	0.0014344	0.00105465	0.00188511	0.000469594
AT4G09800	encodes a ribosomal protein S18C, a constituent of the small subunit of the ribosomal complex	cytosolic	40S	uS13	RPS18C	0.996286	0.710375	0.126257	-0.140831	0.000456016	0.00055128	0.000565937	0.00167564	0.00348543	0.0117816	0.00314027	0.00255601	0.00192122	0.00117079	0.00319323	0.0257683	0.00486555	0.0039193	0.00221577	0.00423332	0.00332235	0.00429612	0.00511933	0.00262641
AT4G33865	Ribosomal protein S14p/S29e family protein;(source:Araport11)	cytosolic	40S	uS14	RPS29C	0.954544	0.649833	0.30801	-0.00214161	0	1.36812e-05	0	5.26158e-05	0.00022441	0.000692037	0.000285224	0.000249256	0.000117669	4.84908e-05	0.000246118	0.00122976	0.000187704	0	0	0.000127842	0.000230666	0.000192722	0.000169436	6.25169e-05
AT4G00100	Encodes a cytoplasmic ribosomal protein S13 homologue involved in early leaf development The mRNA is cell-to-cell mobile.	cytosolic	40S	uS15	RPS13B	0.934956	0.546284	0.310303	-0.139228	0	0.00031891	0.000266269	0.0010571	0.00335809	0.0101558	0.00324077	0.00239667	0.00127431	0.000730883	0.00299228	0.0132979	0.00514206	0.00217458	0.00152923	0.00331291	0.0022701	0.00323686	0.0068616	0.0019392
AT3G48930	Nucleic acid-binding, OB-fold-like protein;(source:Araport11)	cytosolic	40S	uS17	RPS11A	0.944866	0.573313	0.215999	-0.221705	7.79294e-05	0.000120818	0.00013768	0.000665872	0.000704147	0.00242842	0.000450364	0.000452818	0.000276862	0.000262032	0.000647354	0.00355534	0.00142903	0.000551092	0.000454199	0.000665443	0.00107447	0.00115983	0.00170307	0.000378993
AT5G23740	Encodes a putative ribosomal protein S11 (RPS11-beta).	cytosolic	40S	uS17	RPS11C	0.992948	0.692858	0.153499	-0.130375	0	0.000107083	0	0.000343836	0.000412252	0.00117866	0.000461385	0.000321482	0.000180463	0.000160062	0.000305169	0.00266873	0.000435772	0.000354263	0.000243786	0.00057864	0.00039739	0.000732863	0.000619698	0.000271393
AT1G04270	Encodes cytosolic ribosomal protein S15.	cytosolic	40S	uS19	RPS15A	0.966069	0.575519	0.300246	-0.123407	0.000164501	0.000374115	0	0.000392639	0.0010018	0.00311614	0.000915183	0.000857356	0.000356154	0.000203105	0.000547782	0.00464568	0.00127657	0.000384839	0.000464156	0.000798759	0.000997625	0.000662759	0.00133335	0.000382683
AT3G04840	Ribosomal protein S3Ae;(source:Araport11)	cytosolic	40S	eS1	RPS3aA	0.899797	0.820579	-0.231031	-0.147184	0.00044825	0.000330669	0.000432652	0.000291884	0.000337911	0.000419818	0.000474708	0.000498954	0.000508765	0.000515034	0.00121048	0.010382	0.00210713	0.00151272	0.000897568	0.00203051	0.00139998	0.0020172	0.00252335	0.00132531
AT4G34670	Ribosomal protein S3Ae;(source:Araport11)	cytosolic	40S	eS1	RPS3aB	0.899633	0.813478	-0.229751	-0.149958	0.000183856	0.000440376	0.000409076	0.000314741	0.000416354	0.000507891	0.000457699	0.00059346	0.000576957	0.000478226	0.00142077	0.0120786	0.00281767	0.0015948	0.00119916	0.00272489	0.00196373	0.00233304	0.0029356	0.00132665
AT5G07090	Ribosomal protein S4 (RPS4A) family protein;(source:Araport11)	cytosolic	40S	eS4	RPS4B	0.994335	0.723421	0.0984653	-0.111902	0.00146772	0.00104923	0.00121798	0.00240201	0.00556363	0.0183059	0.0070015	0.00569993	0.00293699	0.0020021	0.00520151	0.046721	0.00895299	0.00464157	0.00378972	0.00886657	0.00600342	0.00770863	0.00913783	0.00417901
AT4G31700	Encodes a putative ribosomal protein S6 (rps6a). RPS6A and RPS6B are fully redundant and essential during gametogenesis.	cytosolic	40S	eS6	RPS6A	0.950209	0.624376	0.194189	-0.0897919	0	7.84448e-05	0	0.000172171	0.000560077	0.00199277	0.000481881	0.000716661	0.000266811	0.000277887	0.000329009	0.0034529	0.00111951	0.000336042	0.000614967	0.00050506	0.00033545	0.00135567	0.000628115	0.000259771
AT5G10360	RPS6A and RPS6B are fully redundant and essential during gametogenesis.	cytosolic	40S	eS6	RPS6B	0.949744	0.60764	0.18336	-0.165703	0.000330257	0.000388339	0.000298507	0.000826787	0.0022839	0.00816939	0.00202519	0.00184367	0.00141494	0.00100238	0.00266167	0.0119147	0.00493427	0.00217119	0.00167427	0.00387742	0.00254337	0.00398459	0.00527934	0.00188686
AT1G48830	Ribosomal protein S7e family protein;(source:Araport11)	cytosolic	40S	eS7	RPS7A	0.990511	0.750843	0.0533253	-0.0890164	0	0.000186544	0	0.000126073	0.00029167	0.00146407	0.00051054	0.000485537	0.000316627	0.000217808	0.000405087	0.00403495	0.000841587	0.000560351	0.000368476	0.000580382	0.000570813	0.000702493	0.000843375	0.000274263
AT3G02560	Ribosomal protein S7e family protein;(source:Araport11)	cytosolic	40S	eS7	RPS7B	0.99102	0.698187	0.146654	-0.0640754	0	0.000149672	0	0.000283698	0.000631928	0.0032567	0.0012974	0.00101974	0.000628312	0.000321074	0.000804503	0.00674306	0.00125895	0.000941742	0.000675313	0.00144772	0.000924984	0.00113536	0.00141636	0.000637658
AT5G16130	Ribosomal protein S7e family protein;(source:Araport11)	cytosolic	40S	eS7	RPS7C	0.967283	0.608182	0.181845	-0.124447	0.000242959	9.94449e-05	0	0.000127045	0.000402355	0.0028752	0.000944813	0.00070709	0.000308301	0.000132724	0.000683513	0.00447371	0.00146339	0.000803537	0.000537832	0.00100446	0.000705367	0.00113926	0.00153205	0.000370984
AT5G20290	Ribosomal protein S8e family protein;(source:Araport11)	cytosolic	40S	eS8	RPS8A	1	0.701776	0.13908	-0.134239	0.000481709	0.000796653	0.000815571	0.00386609	0.00503938	0.0152899	0.00503906	0.00436547	0.00247555	0.00178681	0.00423858	0.0343977	0.00705336	0.00515209	0.00291427	0.00649906	0.00545354	0.00659434	0.00876042	0.00319377
AT5G41520	The gene belongs to the three-member Arabidopsis gene family encoding the eukaryote-specific protein S10e of the small cytoplasmic ribosomal subunit.	cytosolic	40S	eS10	RPS10B	0.98788	0.768006	0.0417685	-0.0943202	0	0	0	6.83155e-05	0.000173306	0.000682207	0.000290114	0.000220525	0.000109706	9.63596e-05	0.000258587	0.00226627	0.000440385	0.000216791	0.000105084	0.000327037	0.000198682	0.00033983	0.00049045	0.000173251
AT5G52650	RNA binding Plectin/S10 domain-containing protein;(source:Araport11)	cytosolic	40S	eS10	RPS10C	0.991518	0.753448	0.0836906	-0.0875679	0	0	0.00012419	0.000137099	0.000452963	0.00172448	0.000652163	0.000510457	0.000332499	0.00024056	0.000667599	0.00464066	0.000664899	0.000537052	0.000363637	0.00077327	0.000777501	0.000702219	0.00102064	0.00040891
AT3G02080	Ribosomal protein S19e family protein;(source:Araport11)	cytosolic	40S	eS19	RPS19A	0.992976	0.708697	0.125931	-0.0976158	0	0.000251358	0	0.000989006	0.00183554	0.00733734	0.00217963	0.00224814	0.00096076	0.000504493	0.00148165	0.0175457	0.00301033	0.00186444	0.00126306	0.00297045	0.00166618	0.00240293	0.00249568	0.000813693
AT5G61170	Ribosomal protein S19e family protein;(source:Araport11)	cytosolic	40S	eS19	RPS19C	0.98817	0.674989	0.212328	-0.0981425	0	0	0	0.000199776	0.00045831	0.00149611	0.000453618	0.000377703	0.000247013	0.0001954	0.000372478	0.00277036	0.000626941	0.00039158	0.000225973	0.000620014	0.000421288	0.00043638	0.000731383	0
AT3G53890	Ribosomal protein S21e;(source:Araport11)	cytosolic	40S	eS21	RPS21B	0.956182	0.617713	0.18207	-0.197196	0	3.5062e-05	0	0	9.12762e-05	0.000377593	0	3.95339e-05	0	0	3.85804e-05	0.000645212	0.000126154	0	0	0.000117636	5.66463e-05	3.54252e-05	4.4729e-05	0
AT3G04920	Ribosomal protein S24e family protein;(source:Araport11)	cytosolic	40S	eS24	RPS24A	0.996224	0.708665	0.119335	-0.126125	0	0.00019581	0.00013842	0.000544684	0.00113542	0.00411837	0.00123277	0.00108343	0.000572456	0.000435759	0.00113341	0.0091852	0.00177818	0.00148252	0.000768698	0.0017393	0.00113998	0.00152128	0.0017939	0.00095654
AT5G28060	Ribosomal protein S24e family protein;(source:Araport11)	cytosolic	40S	eS24	RPS24B	0.926483	0.56422	0.359825	-0.0431134	0	0	0	0	0.00041515	0.00137806	0.000407411	0.00034681	0.000220227	0.000104309	0.000293106	0.00178893	0.00040013	0	0	0.000503567	0.000403181	0.000407861	0.000359702	0
AT2G21580	Ribosomal protein S25 family protein;(source:Araport11)	cytosolic	40S	eS25	RPS25B	0.926575	0.552496	0.24698	-0.128109	0	0	0	0	0.000410844	0.00110374	0.000326109	0.000322368	0.000177874	0	0.000289436	0.00161477	0.000560663	0.000338723	0.000104635	0.000529752	0.000462158	0.000649693	0.000806236	0.000326223
AT4G39200	Ribosomal protein S25 family protein;(source:Araport11)	cytosolic	40S	eS25	RPS25E	0.993958	0.740812	0.0822207	-0.123543	0.000205808	0.000181385	0.000216576	0.000486639	0.000846829	0.00278237	0.00101461	0.000793247	0.000493316	0.00039528	0.000977777	0.00737406	0.00136165	0.000915139	0.000666325	0.00105519	0.000827231	0.00135645	0.00189882	0.000820061
AT2G45710	Zinc-binding ribosomal protein family protein;(source:Araport11)	cytosolic	40S	eS27	RPS27A	0.9661	0.71511	0.0471533	-0.13627	0	0.000168992	0	9.40515e-05	0.000240919	0.00114472	0	0.000331071	0	0	0.000173424	0.00353686	0	0	0.000224734	0.000672895	0.000480065	0.000540963	0.000664805	0
AT5G47930	Zinc-binding ribosomal protein family protein;(source:Araport11)	cytosolic	40S	eS27	RPS27D	0.955692	0.72483	0.0272552	-0.1574	0	0	0	0	0	0.000592738	0	0	0	0	0	0.00177224	0.000324549	0	0	0	0	0	0	0
AT5G56670	Ribosomal protein S30 family protein;(source:Araport11)	cytosolic	40S	eS30	RPS30C	0.96098	0.666604	0.00265682	-0.217738	0	0	0	0	0	0.000889692	0.00023116	0	0	0	0	0.00222705	0.000574761	0.000314582	0	0.000356693	0.000449336	0.000542502	0.0006909	0.000380213
AT5G18380	Ribosomal protein S5 domain 2-like superfamily protein;(source:Araport11)	cytosolic	40S	uS9	RPS16C	0.866635	0.525682	0.360284	-0.0415256	0	0	0	0	0.000854665	0.00280501	0	0.000800709	0.000486345	0	0.000729719	0.00321074	0	0	0	0.00103104	0.000558364	0	0.00116046	0
AT3G11510	Ribosomal protein S11 family protein;(source:Araport11)	cytosolic	40S	uS11	RPS14B	0.900248	0.802251	-0.227067	-0.182633	0.00114357	0.000714479	0.000727019	0.000616365	0.000618664	0.000787015	0.000576309	0.000524619	0.00049753	0.000586273	0.00193203	0.0194923	0.00475463	0.0022432	0.00142707	0.00326888	0.00264451	0.00353483	0.00478356	0.00205132
AT3G52580	Ribosomal protein S11 family protein;(source:Araport11)	cytosolic	40S	uS11	RPS14C	0.875667	0.797965	-0.251732	-0.186505	0.000208656	0.000147292	0	0	0	0	0	0	0	3.98404e-05	0.000100691	0.00173788	0.000348658	0.000114688	7.05507e-05	0.00019519	0.000120092	0.000244609	0.000224164	8.561e-05
AT2G32060	Ribosomal protein L7Ae/L30e/S12e/Gadd45 family protein;(source:Araport11)	cytosolic	40S	eS12	RPS12C	0.894027	0.811402	-0.121649	-0.0888729	0	0	0	0	0	0	0	0	0	0	0	0.00193449	0	0	0	0	0	0	0	0
AT2G05220	Ribosomal S17 family protein;(source:Araport11)	cytosolic	40S	eS17	RPS17B	0.881798	0.541799	0.135224	-0.16378	0.000120858	0.00026016	0	0.000574111	0.00260469	0.00566758	0.00261473	0.00185626	0.00097829	0.000464258	0.00159706	0.0101739	0.00494633	0.00177952	0.00206954	0.00528023	0.00308964	0.00551995	0.00516033	0.00168322
AT5G27700	Ribosomal protein S21e;(source:Araport11)	cytosolic	40S	eS21	RPS21C	0.872515	0.550816	0.0776267	-0.257594	0	9.78019e-05	0	9.70957e-05	0	0.000223918	0	0	0	0	0	0.000395844	0	8.46632e-05	0	8.91334e-05	0	0	0	0
AT3G56340	Ribosomal protein S26e family protein;(source:Araport11)	cytosolic	40S	eS26	RPS26C	0.88563	0.81879	-0.253212	-0.135399	0.000251618	0.000175571	0.000185483	0.000183042	0.000187689	0.000280822	0.000409946	0.000510581	0.000411604	0.000433383	0.00126082	0.0076616	0.00220542	0.00121309	0.000862439	0.0018632	0.00128423	0.00161178	0.00200912	0.000892472
AT1G23410	Ribosomal protein S27a / Ubiquitin family protein;(source:Araport11)	cytosolic	40S	eS31	RPS27aA	0.923964	0.604589	0.288267	-0.0184613	0	0.000667699	0	0.00064144	0.000747449	0.00221352	0.000931957	0.00102441	0.000641342	0.000492699	0.0010204	0.00315661	0.00136797	0.000827985	0	0.000813164	0.000843136	0.00104886	0.00111168	0.00045453
AT2G27530	Encodes ribosomal protein L10aP. Identified in a screen for enhancers of as1. as1/pgy double mutants show defects in leaf vascular patterning and adaxial cell fate. Double mutant analysis indicates pgy genes function in the same pathway as REV, KAN1 and KAN2.	cytosolic	60S	uL1	RPL10aB	0.77054	0.985632	-0.25618	0.108944	0	0	0	4.99197e-05	2.93139e-05	5.19948e-05	0.000133457	0.000134428	0.00163317	0.00188531	0.00138553	0.00511232	0.000755057	0.000460513	0.000464684	0.00080917	0.000559471	0.000690717	0.000812257	0.000230931
AT2G18020	Ribosomal protein L2 family;(source:Araport11)	cytosolic	60S	uL2	RPL8A	0.601622	0.96852	-0.371187	0.169994	0	0	0	0	0	0	0	0	0.00165764	0.00138121	0.0013673	0.00279208	0.000821268	0.000767183	0.000453175	0.000867898	0.000683123	0.000715624	0.000552646	0.000439076
AT4G36130	Ribosomal protein L2 family;(source:Araport11)	cytosolic	60S	uL2	RPL8C	0.664431	0.989574	-0.311961	0.172638	0.000330172	0.000521353	4.91713e-05	0.000325455	0.000282385	0.000582587	0.000780464	0.00117744	0.0121491	0.0113927	0.0118683	0.0245494	0.00663023	0.00386688	0.00296761	0.0056681	0.00462852	0.00622999	0.00627487	0.0028926
AT1G43170	Encodes a cytoplasmic ribosomal protein. The mRNA is cell-to-cell mobile.	cytosolic	60S	uL3	RPL3A	0.704283	0.990772	-0.302948	0.141109	0.00101024	0.00103355	0.000680619	0.000805628	0.00082579	0.00114087	0.00177684	0.00214817	0.0264188	0.0274762	0.0221315	0.0602778	0.0153929	0.00764436	0.0061807	0.0125553	0.0104373	0.0131589	0.0169641	0.00670626
AT1G61580	R-protein L3 B;(source:Araport11)	cytosolic	60S	uL3	RPL3B	0.575331	0.937071	-0.29058	0.191599	0	0	0	0	0	0	0	0	0.000318217	0.000345295	0.000263385	0.000540051	0.000185857	0	0	0.000167561	0.000126832	0.000193635	0.000185693	0
AT3G09630	Ribosomal protein L4/L1 family;(source:Araport11)	cytosolic	60S	uL4	RPL4A	0.680703	0.992349	-0.300195	0.163346	0.000244907	0.000437113	6.2145e-05	0.000327527	0.000300363	0.000451799	0.000966801	0.00118795	0.0167229	0.0177529	0.0147119	0.0366717	0.00924404	0.00427508	0.00325954	0.00731124	0.00606199	0.00637109	0.00827105	0.00406556
AT5G02870	Ribosomal protein L4/L1 family;(source:Araport11)	cytosolic	60S	uL4	RPL4D	0.789395	0.981869	-0.256473	0.105892	7.88806e-05	0.000103907	0	0.000101754	8.41952e-05	0.00013167	0.000255774	0.000345019	0.0047895	0.003889	0.00294129	0.0134378	0.00239913	0.00147956	0.000891167	0.00177861	0.00149845	0.00199803	0.00207881	0.00105712
AT5G45775	Ribosomal L5P family protein;(source:Araport11)	cytosolic	60S	uL5	RPL11D	0.723747	0.994006	-0.290642	0.14265	0.000349758	0.000206715	0.000139627	0.000236243	0.000192527	0.000297237	0.000522065	0.000520011	0.00696284	0.00678235	0.00538697	0.0162977	0.00366986	0.00233272	0.00160897	0.00334015	0.00218803	0.00275006	0.00344688	0.00116171
AT1G33140	Encodes ribosomal protein L9. Identified in a screen for enhancers of as1. as1/pgy double mutants show defects in leaf vascular patterning and adaxial cell fate. Double mutant analysis indicates pgy genes function in the same pathway as REV, KAN1 and KAN2. The mRNA is cell-to-cell mobile.	cytosolic	60S	uL6	RPL9C	0.743506	0.992798	-0.29973	0.113011	0.0013584	0.000858477	0.000794118	0.000734901	0.000661171	0.000633473	0.000860723	0.00102898	0.0112648	0.00921085	0.00942445	0.0269175	0.00644561	0.00440508	0.00287321	0.00503629	0.00378056	0.00504241	0.00619954	0.00264452
AT4G10450	Ribosomal protein L6 family;(source:Araport11)	cytosolic	60S	uL6	RPL9D	0.805214	0.944668	-0.190309	0.0539548	0	0	0	0	0	0	0	0	0.00011932	0.000148152	0.000100049	0.000522951	9.33229e-05	0	0	0	0	0	0.000117099	0
AT3G09200	Ribosomal protein L10 family protein;(source:Araport11)	cytosolic	60S	uL10	RPP0B	0.659833	0.989627	-0.265473	0.210386	0	0.000410004	0.000164222	0.000224244	0.000265284	0.000307935	0.000682584	0.00085	0.00863836	0.00915411	0.00655566	0.01751	0.00371245	0.00240067	0.00168052	0.00194617	0.00208929	0.00239159	0.00298172	0.00139901
AT2G37190	Ribosomal protein L11 family protein;(source:Araport11)	cytosolic	60S	uL11	RPL12A	0.746964	0.991553	-0.252992	0.149317	0.00099969	0.000372895	0.000261623	0.000255909	0.00028767	0.000397479	0.0007337	0.000670436	0.00622948	0.00555168	0.00434868	0.015111	0.00243866	0.00163977	0.00111176	0.0018076	0.00209476	0.00235064	0.00287308	0.00118507
AT3G07110	Ribosomal protein L13 family protein;(source:Araport11)	cytosolic	60S	uL13	RPL13aA	0.696927	0.995583	-0.270776	0.17111	0	0	0	5.7009e-05	4.46188e-05	8.39806e-05	0.000126544	0.000174908	0.00267048	0.00273091	0.00238416	0.00617155	0.000880828	0.000645546	0.000623189	0.00100243	0.000922369	0.000975386	0.000935715	0.000498434
AT3G24830	Ribosomal protein L13 family protein;(source:Araport11)	cytosolic	60S	uL13	RPL13aB	0.639833	0.944673	-0.311973	0.150703	0.000194228	7.10981e-05	0.000154028	0.000171918	0.000146847	0.000196938	0.000321074	0.000255158	0.00686368	0.00433369	0.00590784	0.0116578	0.00545598	0.00149488	0.00147729	0.00270685	0.00210877	0.0037363	0.00491129	0.00130062
AT5G48760	Ribosomal protein L13 family protein;(source:Araport11)	cytosolic	60S	uL13	RPL13aD	0.737491	0.993833	-0.274974	0.12616	0	0	0	0	0	0	0	0	0.000290585	0.000252268	0.000233318	0.000736336	0.000108687	9.47116e-05	6.47607e-05	8.28539e-05	6.81175e-05	7.72076e-05	9.99577e-05	6.44637e-05
AT3G04400	Ribosomal protein L14p/L23e family protein;(source:Araport11)	cytosolic	60S	uL14	RPL23C	0.628137	0.962023	-0.291226	0.261068	0.000731033	0.000528747	0	0	0	0.000224541	0.000265428	0.00074564	0.00956174	0.00423793	0.00452842	0.0131031	0.0037962	0.00226399	0.0024023	0.00196981	0.00124933	0.00261066	0.00323999	0.0013829
AT1G70600	Ribosomal protein L18e/L15 superfamily protein;(source:Araport11)	cytosolic	60S	uL15	RPL27aC	0.684241	0.988715	-0.325421	0.144284	0	0.000296072	0.000131917	0.000147662	0.000147678	0.000221277	0.000312444	0.000563116	0.00777793	0.00778463	0.00707894	0.0171583	0.00492843	0.00284476	0.00201426	0.00419898	0.00265492	0.00351031	0.00336028	0.00175653
AT1G66580	senescence associated gene 24;(source:Araport11)	cytosolic	60S	uL16	RPL10C	0.770735	0.983817	-0.285719	0.0922636	0	0	0.000217517	0.000158655	0.000175196	0.000215013	0.000292451	0.000311024	0.00374733	0.00312765	0.00329851	0.010131	0.00268999	0.00149127	0.000935392	0.0019657	0.00155196	0.00179747	0.00204102	0.000941714
AT3G25520	Encodes ribosomal protein L5 that binds to 5S ribosomal RNA and in involved in its export from the nucleus to the cytoplasm. Identified in a screen for enhancers of as1. as1/pgy double mutants show defects in leaf vascular patterning and adaxial cell fate. Double mutant analysis indicates pgy genes function in the same pathway as REV, KAN1 and KAN2.	cytosolic	60S	uL18	RPL5A	0.723019	0.99028	-0.316427	0.112182	0	0	0	0	0	0	0	0	0.00143979	0.00141069	0.00106076	0.00352308	0.000818416	0.000588454	0.000367064	0.000643027	0.000394054	0.00053559	0.000615381	0.000385133
AT5G39740	Encodes a ribosomal protein RPL5B that is involved in ribosome biogenesis and plays a role in organ size control by promoting cell proliferation and preventing compensation in normal leaf development.	cytosolic	60S	uL18	RPL5B	0.69749	0.995247	-0.277937	0.190496	0.00024462	0.00054107	8.82482e-05	0.000344334	0.000354828	0.00052257	0.001164	0.00123832	0.015567	0.0111463	0.0123023	0.0305709	0.00678854	0.00454615	0.00290543	0.00586825	0.00440863	0.00485333	0.00515712	0.00258331
AT1G67430	Ribosomal protein L22p/L17e family protein;(source:Araport11)	cytosolic	60S	uL22	RPL17B	0.636454	0.980277	-0.291684	0.227702	2.72011e-05	0.000106796	0	6.6552e-05	5.261e-05	7.66431e-05	0.000328356	0.000537434	0.00762005	0.00629921	0.00499605	0.0128136	0.0035285	0.000555295	0.00139798	0.00320083	0.00211625	0.0020468	0.00365826	0.0014503
AT3G55280	60S ribosomal protein L23A (RPL23aB). Paralog of RPL23aA	cytosolic	60S	uL23	RPL23aB	0.601758	0.948383	-0.320613	0.221615	0.000249845	0.000299921	0	0.000143557	0.000109856	0.000369254	0.000640729	0.000672669	0.00986971	0.0064245	0.00676323	0.0141144	0.0055916	0.00205311	0.00236911	0.0050965	0.00353344	0.00447438	0.0057992	0.00134495
AT3G49910	Translation protein SH3-like family protein;(source:Araport11)	cytosolic	60S	uL24	RPL26A	0.692976	0.98288	-0.300686	0.164461	0	0.000202697	0.000136325	0.000137408	2.69345e-05	0.000152311	0.00044693	0.000750957	0.00824123	0.00664785	0.00672292	0.0170432	0.00611436	0.00231203	0.0017121	0.00295117	0.00214507	0.00303721	0.00334862	0.00126553
AT3G09500	Ribosomal L29 family protein;(source:Araport11)	cytosolic	60S	uL29	RPL35A	0.641107	0.990321	-0.287299	0.214259	0.000160347	0.000190574	0	0.000149293	0.00011657	0.000234201	0.000490296	0.000590961	0.00900115	0.00844431	0.0070818	0.0163998	0.00407796	0.00163266	0.00167901	0.00318416	0.00186032	0.00284513	0.00404181	0.00162125
AT5G02610	Ribosomal L29 family protein;(source:Araport11)	cytosolic	60S	uL29	RPL35D	0.50776	0.953691	-0.307202	0.319518	0	0	0	0	0	0	9.51519e-05	0.000151567	0.00184609	0.001505	0.00133138	0.00232252	0.000544603	0.00037441	0.000337958	0.000762373	0.000436673	0.00055163	0.000539451	0.000238243
AT2G01250	Ribosomal protein L30/L7 family protein;(source:Araport11)	cytosolic	60S	uL30	RPL7B	0.701302	0.995074	-0.282246	0.175463	0	0.000159544	0.000141554	0.000122365	0.000110275	0.000141473	0.000368486	0.000407604	0.00590612	0.00548602	0.00414623	0.0127632	0.00243101	0.00189804	0.00102956	0.00205738	0.00144735	0.00205945	0.00173125	0.0012805
AT2G44120	Ribosomal protein L30/L7 family protein;(source:Araport11)	cytosolic	60S	uL30	RPL7C	0.695215	0.996025	-0.280249	0.174297	0.000195436	0.000241782	0.000100397	0.000225467	0.000267019	0.000432875	0.000639218	0.000900549	0.0130862	0.0124314	0.0103578	0.0282433	0.00615935	0.00320885	0.00253043	0.00451482	0.00385448	0.00452641	0.00453029	0.00247301
AT1G18540	Ribosomal protein L6 family protein;(source:Araport11)	cytosolic	60S	eL6	RPL6A	0.59457	0.973033	-0.308202	0.244635	0	0.00010309	0	0	6.55375e-05	6.96075e-05	0.000164962	0.000256647	0.00413838	0.00320426	0.00304763	0.00625243	0.00194519	0.000919735	0.000685798	0.00179167	0.00136142	0.000943386	0.00139074	0.000570043
AT1G74050	Ribosomal protein L6 family protein;(source:Araport11)	cytosolic	60S	eL6	RPL6C	0.685267	0.980291	-0.298299	0.142436	0.000171072	6.93424e-05	3.4746e-05	2.83781e-05	4.7239e-05	9.73406e-05	0.000418217	0.000571996	0.00848726	0.00791481	0.00875121	0.0189558	0.00621792	0.00164853	0.00158451	0.00318565	0.0034323	0.0045285	0.00560192	0.00183423
AT3G62870	Ribosomal protein L7Ae/L30e/S12e/Gadd45 family protein;(source:Araport11)	cytosolic	60S	eL8	RPL7aB	0.668913	0.990386	-0.279657	0.204843	0	0.000345621	3.7687e-05	0.000105982	7.67999e-05	0.00014427	0.000753207	0.00114404	0.0108738	0.0103334	0.00858651	0.0215119	0.00577182	0.0017039	0.00168968	0.00375004	0.00277274	0.00420171	0.00573374	0.00185464
AT3G49010	Encodes 60S ribosomal protein L13. Homolog of human breast basic conserved 1 (BBC1).	cytosolic	60S	eL13	RPL13B	0.750681	0.985717	-0.272626	0.122235	7.9798e-05	0.000543651	0	0.000243827	0.00019018	0.000405045	0.000597722	0.00107825	0.0134197	0.0126529	0.010513	0.0351562	0.00920681	0.00221179	0.00279293	0.00565641	0.00396243	0.00418658	0.00664766	0.00249255
AT5G23900	Ribosomal protein L13e family protein;(source:Araport11)	cytosolic	60S	eL13	RPL13D	0.714406	0.989458	-0.279544	0.161125	0	0	0	0	0	0	0.000231142	0.000129036	0.00145634	0.00152861	0.00126646	0.00362957	0.000858327	0.000575748	0.000306805	0.000590159	0.000327871	0.000434698	0.000511126	0.000250676
AT2G20450	Ribosomal protein L14;(source:Araport11)	cytosolic	60S	eL14	RPL14A	0.669009	0.956487	-0.204205	0.186503	0	0	0	0	0	0	0	0	0.000801415	0.000784367	0.000572404	0.00186009	0	0	0	0	0	0.000521207	0	0.00016222
AT4G27090	Ribosomal protein L14;(source:Araport11)	cytosolic	60S	eL14	RPL14B	0.746633	0.987741	-0.266574	0.112387	0.000278247	0.000306447	8.91649e-05	0.000161134	0.000180026	0.000332311	0.000331071	0.000728199	0.00769248	0.00967944	0.00767547	0.0238751	0.00346543	0.00153745	0.00158386	0.00370936	0.00176799	0.0034425	0.00357665	0.00219719
AT4G16720	Ribosomal protein L23/L15e family protein;(source:Araport11)	cytosolic	60S	eL15	RPL15A	0.722987	0.990956	-0.272191	0.161305	0	0.000474387	0	0.000228161	0.000174496	0.00046376	0.000822355	0.00114601	0.00949677	0.00778117	0.00921388	0.0217016	0.00414898	0.00228336	0.00206329	0.00516902	0.00302653	0.00440957	0.00617136	0.00167864
AT5G27850	Ribosomal protein L18e/L15 superfamily protein;(source:Araport11)	cytosolic	60S	eL18	RPL18C	0.701776	1	-0.275973	0.182238	0.000289678	0.000267836	0.000219167	0.000160249	0.000157689	0.000253106	0.000657305	0.00102061	0.0129365	0.0108764	0.0104827	0.0274475	0.004423	0.00357535	0.00224045	0.00425645	0.00316917	0.00481956	0.00562382	0.00276398
AT1G02780	Ribosomal protein L19e family protein;(source:Araport11)	cytosolic	60S	eL19	RPL19A	0.6904	0.985057	-0.316706	0.143535	6.05752e-05	0.000129228	0	5.93673e-05	8.74051e-05	9.28502e-05	0.000203885	0.000213275	0.0034167	0.00293137	0.00312118	0.00718961	0.0018936	0.00104067	0.000939606	0.00194244	0.0014264	0.0018409	0.00220743	0.000786054
AT3G16780	Ribosomal protein L19e family protein;(source:Araport11)	cytosolic	60S	eL19	RPL19B	0.822642	0.952381	-0.243415	0.0168076	0	0	0	0	0	0	0	0	0.000171376	0.000212537	0.000193564	0.000825434	0.000137199	0	6.44041e-05	0.000126374	0.000118706	0.000120164	0.000165196	0
AT2G34480	Encodes a nuclear localized member of the ribosomal L18ae/LX protein family. Loss of function mutations show reduced transmission through the gametophytes and embryo lethality.	cytosolic	60S	eL20	RPL18aB	0.705394	0.986824	-0.284268	0.182569	0	0.000240702	0.000323266	0.000145486	0.00019978	0.000262332	0.000490871	0.000643123	0.00757606	0.00465741	0.00564041	0.0143842	0.00268942	0.00154599	0.00162783	0.00386647	0.00255591	0.00311324	0.00409703	0.00172526
AT1G57860	Translation protein SH3-like family protein;(source:Araport11)	cytosolic	60S	eL21	RPL21G	0.47789	0.934108	-0.287956	0.314793	0	0.000214182	0	0.000179468	0.0001743	0.000275068	0.000375552	0.000523414	0.00586703	0.00569353	0.00435229	0.00719398	0.00251159	0.00121517	0.00092592	0.00207107	0.00170127	0.00159352	0.00190779	0.000567812
AT3G05560	Ribosomal L22e protein family;(source:Araport11)	cytosolic	60S	eL22	RPL22B	0.735013	0.98022	-0.294306	0.0783722	0.000376435	0.00018905	0.000226453	0.000184512	0.00011676	0.000146862	0.000284594	0.000300656	0.00380537	0.00557962	0.00438674	0.0125609	0.00317533	0.00135327	0.00116123	0.00151738	0.00155289	0.00210353	0.00257626	0.00101994
AT5G27770	Ribosomal L22e protein family;(source:Araport11)	cytosolic	60S	eL22	RPL22C	0.7675	0.981567	-0.256862	0.0945388	0	0	0	0	0	0	0	0	0.00127209	0.00127508	0.00106049	0.00387626	0.000708629	0	0.000212611	0.000575829	0.000386248	0.000383228	0.000528933	0.000218823
AT3G53020	RPL24B encodes ribosomal protein L24, homolog of cytosolic RPL24, found in archaea and higher eukaryotes. Arabidopsis has two RPL24 homologs, RPL24A (AT2G36620) and RPL24B. Mutants showed defects in apical-basal gynoecium patterning similar to previously described ett and mp mutants. Transformation of stv1-1 mutant with a uORF-eliminated ETT construct partially suppressed the stv1 gynoecium pheno…	cytosolic	60S	eL24	RPL24B	0.820799	0.956933	-0.280293	0.0151675	0	7.21872e-05	0	0.000124916	0.000113366	0.000159439	0.000202609	0.000241049	0.00174287	0.0019481	0.00227286	0.00781266	0.00135907	0.00125795	0.000909422	0.00161876	0.00115792	0.00130755	0.00118752	0.00077714
AT3G22230	Ribosomal L27e protein family;(source:Araport11)	cytosolic	60S	eL27	RPL27B	0.692122	0.993466	-0.285541	0.177055	0.000197467	0.000275722	0.000141546	0.000110489	6.80598e-05	0.000191561	0.000668255	0.000863665	0.00759484	0.00782567	0.00674067	0.0171081	0.00412477	0.00188567	0.00143849	0.00304919	0.00240113	0.00347093	0.00311559	0.00107762
AT2G19730	Ribosomal L28e protein family;(source:Araport11)	cytosolic	60S	eL28	RPL28A	0.688665	0.977853	-0.340727	0.110853	0.00029691	0.000165281	0	7.50091e-05	7.35858e-05	0.000213107	0.000240779	0.000262389	0.00443382	0.00446934	0.00418564	0.0100159	0.00357741	0.00190865	0.00137276	0.00219546	0.00171088	0.00227605	0.00318221	0.0014912
AT4G29410	Ribosomal L28e protein family;(source:Araport11)	cytosolic	60S	eL28	RPL28C	0.757896	0.980669	-0.312975	0.0611342	0	0	0	0	0	0	0	0	0.000897492	0.000951931	0.000835353	0.00269304	0.000719578	0.000391624	0.000275425	0.000445138	0.0003928	0.000486076	0.000654748	0.000266941
AT3G18740	The gene encodes a putative leucine-rich repeat (LRR)Receptor-like kinase (RLK).	cytosolic	60S	eL30	RPL30C	0.667938	0.966098	-0.20122	0.226997	0	0	0	0	0	0	0	0.000118259	0.00117356	0.00104172	0.000749588	0.00228718	0.000509564	0	0	0	0	0.000319878	0.000737506	0
AT4G18100	Ribosomal protein L32e;(source:Araport11)	cytosolic	60S	eL32	RPL32A	0.725691	0.994179	-0.271487	0.152398	0	0.000134049	0	7.57012e-05	7.52041e-05	0.000135053	0.000372639	0.000410528	0.00502978	0.00489156	0.00399492	0.0120689	0.00274493	0.0016331	0.000842751	0.00150706	0.00106724	0.00165729	0.00257613	0.00120166
AT5G46430	Ribosomal protein L32e;(source:Araport11)	cytosolic	60S	eL32	RPL32B	0.838385	0.947882	-0.259612	0.00768728	0	0	0	0	0	0	0	0	0.000724542	0.000533208	0.000641744	0.00302791	0.000647978	0.000338362	0.000251146	0.000491078	0.00029869	0.000397259	0.000503504	0
AT1G41880	Ribosomal protein L35Ae family protein;(source:Araport11)	cytosolic	60S	eL33	RPL35aB	0.644775	0.977454	-0.290998	0.188336	0	2.27126e-05	0	6.43098e-05	7.18615e-05	4.72477e-05	0.000205485	0.000307391	0.0020312	0.00222315	0.00235122	0.00442557	0.00111692	0.000959066	0.00066278	0.000655741	0.000988271	0.000539346	0.00121557	0.000417996
AT3G55750	Ribosomal protein L35Ae family protein;(source:Araport11)	cytosolic	60S	eL33	RPL35aD	0.755588	0.97998	-0.241366	0.125621	0	0	0	0	0	0	0	0	0.000409405	0.000203566	0.000353902	0.00098846	0.000167605	0	8.14701e-05	0.000114021	9.70832e-05	0.000125437	0.000163171	7.16618e-05
AT1G69620	putative 60S ribosomal protein L34 The mRNA is cell-to-cell mobile.	cytosolic	60S	eL34	RPL34B	0.703993	0.986475	-0.303718	0.144068	0.000137114	0.000178009	0	0.000122173	0.000116074	0.000238767	0.000454822	0.000631549	0.00627331	0.00640347	0.00558687	0.0144956	0.00452751	0.00177624	0.00151845	0.003191	0.00199295	0.00318652	0.00351555	0.00117544
AT3G28900	Ribosomal protein L34e superfamily protein;(source:Araport11)	cytosolic	60S	eL34	RPL34C	0.523174	0.935984	-0.308807	0.185399	0	0	0	0	0	0	0	0	0.000287675	0.000452262	0.000350924	0.000559112	0.000170563	4.36547e-05	5.49233e-05	0.000105138	7.86894e-05	0.000121672	0.000178237	4.7212e-05
AT2G37600	Ribosomal protein L36e family protein;(source:Araport11)	cytosolic	60S	eL36	RPL36A	0.677754	0.931767	-0.325486	0.0429479	0	8.5092e-05	0	0	0	0.000143237	0.000118246	0.000360103	0.00152917	0.00412618	0.003439	0.00718896	0.00262271	0.00107735	0.00111263	0.0010829	0.00100694	0.00136688	0.0022866	0.000869619
AT3G59540	Ribosomal L38e protein family;(source:Araport11)	cytosolic	60S	eL38	RPL38B	0.582214	0.939781	-0.256058	0.270468	0	0	0	0	0	7.99789e-05	0	0	0.00151191	0.000627128	0.000931149	0.00184518	0.000262625	0.000142758	0.000123935	0.000692338	0.000361617	0.00053306	0.000444446	0.000125638
AT3G60245	Zinc-binding ribosomal protein family protein;(source:Araport11)	cytosolic	60S	eL43	RPL37aC	0.661038	0.989356	-0.250711	0.205284	0	7.0915e-05	0	0	0	0	0.000107155	0.000134679	0.00275492	0.00289652	0.00230866	0.00587883	0.000877794	0.000421335	0.000275953	0.000585109	0.000388383	0.000717098	0.000722851	0.000225868
AT1G01100	60S acidic ribosomal protein family;(source:Araport11)	cytosolic	60S	P1/P2	RPP1A	0.677685	0.984405	-0.344821	0.138278	0	8.62984e-05	0	0	0	0	0	0.000122403	0.00110587	0.00121054	0.00109908	0.00259936	0.00069745	0.00056	0.000319348	0.000672559	0.000373879	0.00047863	0.000525192	0.000213055
AT4G00810	60S acidic ribosomal protein family;(source:Araport11)	cytosolic	60S	P1/P2	RPP1B	0.51822	0.935418	-0.32973	0.213366	0	0	0	0	0	0	0	0	0.000394413	0.000453846	0.000318555	0.00061581	0.000168524	0.000173914	0	0.000111777	0.00022302	0.000177648	0.000110023	0.000104702
AT5G47700	60S acidic ribosomal protein family;(source:Araport11)	cytosolic	60S	P1/P2	RPP1C	0.696396	0.981608	-0.33994	0.0869197	0	0	0	0	0	0	0	0	0.000651545	0.000832421	0.000731434	0.00179931	0.000449593	0.000418873	0.000200736	0.000377007	0.000249066	0.000330115	0.000356026	0.000177627
AT2G27720	60S acidic ribosomal protein family;(source:Araport11)	cytosolic	60S	P1/P2	RPP2A	0.669673	0.981075	-0.298917	0.184591	0.000173421	0.000602683	0	0.00020722	0.000165948	0.000334896	0.000617553	0.000724442	0.00544096	0.00544915	0.00464198	0.011268	0.00365244	0.00162981	0.00124194	0.00271506	0.00149098	0.00186932	0.00163645	0.000688398
AT2G27710	60S acidic ribosomal protein family;(source:Araport11)	cytosolic	60S	P1/P2	RPP2B	0.671871	0.975532	-0.221484	0.246202	0	0.00015546	0	0.000116107	0	0.00015642	0.00021532	0.000230255	0.00330468	0.00251519	0.00156668	0.00576877	0.00119225	0.00011842	0.000474038	0.000611891	0.00070127	0.000473884	0.000774734	0.000147395
AT5G57290	60S acidic ribosomal protein family;(source:Araport11)	cytosolic	60S	P1/P2	RPP3B	0.592388	0.927747	-0.249735	0.193712	0	0	0	0	0	0	0	0	0.000340012	0.000444731	0.000347224	0.000768883	0	0	0	0.00028055	0	0	0	0
AT5G22440	Ribosomal protein L1p/L10e family;(source:Araport11)	cytosolic	60S	uL1	RPL10aC	0.813421	0.819067	-0.203448	-0.0976131	0	0	0	0	0	0	0	0	0	7.52153e-05	0	0.000238346	8.94409e-05	0	0	0	0	0	4.49865e-05	0
AT4G13170	Ribosomal protein L13 family protein;(source:Araport11)	cytosolic	60S	uL13	RPL13aC	0.752295	0.890201	-0.184648	-0.0110447	0	0	0	0	0	0	0	0	0	5.79966e-05	5.59153e-05	0.000153472	0	0	0	0	0	0	0	0
AT5G67510	Translation protein SH3-like family protein;(source:Araport11)	cytosolic	60S	uL24	RPL26B	0.374013	0.814259	-0.242795	0.276373	0	0	0	0	0	0	0	0	0.000298436	0.000334409	0.000171168	0.000310814	0.000218867	0	0	0	0	0.000149024	0.000173945	0
AT3G14600	Ribosomal protein L18ae/LX family protein;(source:Araport11)	cytosolic	60S	eL20	RPL18aC	0.329585	0.826789	-0.273223	0.2695	0	0	0	0	0	0	0	0	0.000284274	0.000369503	0.000391354	0.000336051	8.78254e-05	0	0	0.000141438	0.000119082	0.000123759	0.000128416	0
AT4G15000	Ribosomal L27e protein family;(source:Araport11)	cytosolic	60S	eL27	RPL27C	0.816222	0.875133	-0.207126	-0.0533107	0	0	0	0	0	0	0.000140598	0.000216023	0	0.00117239	0.00290263	0.00779175	0.000592888	0.000343407	0.000836651	0.000667571	0.000345885	0.000370957	0	6.58394e-05
AT5G56710	Ribosomal protein L31e family protein;(source:Araport11)	cytosolic	60S	eL31	RPL31C	0.824866	0.890573	-0.198153	0.0472406	0	0	0	0	0	0	0	0	0.00199465	0	0.000547015	0.00551689	0.0015032	0	0.000262612	0.000321402	0.000529769	0.000392956	0.00112074	0.000466019
AT3G28500	60S acidic ribosomal protein family;(source:Araport11)	cytosolic	60S	P1/P2	RPP2C	0.822089	0.897153	-0.18602	0.02831	0	0	0	0	0	0	0	0	4.98562e-05	5.31667e-05	0	0.000233873	4.30843e-05	0	0	0	0	4.31229e-05	0	0
AT3G44590	60S acidic ribosomal protein family;(source:Araport11)	cytosolic	60S	P1/P2	RPP2D	0.894027	0.811402	-0.121649	-0.0888729	0	0	0	0	0	0	0	0	0	0	0	0.00025671	0	0	0	0	0	0	0	0
AT1G74970	ribosomal protein S9, nuclear encoded component of the chloroplast ribosome	plastid	30S	uS9c	RPS9	0.0989042	-0.257069	0.921247	0.160479	0.000325501	0.000362027	0.000227794	0.00239537	0.00428638	0.00571437	0.0031773	0.00263488	0.00164645	0.0015374	0.0025069	0.00048209	0.000498375	0.000805627	0.00162158	0.00135579	0.00172596	0.00206688	0.00199708	0.000989908
ATCG00820	Encodes a 6.8-kDa protein of the small ribosomal subunit.	plastid	30S	uS19c	RPS19	0.13908	-0.275973	1	0.165803	0	0.000149925	0	0.00100051	0.00269284	0.00257691	0.00198204	0.00129816	0.000670649	0.000204588	0.000437681	0.000266257	0.000143592	0.000183468	0.0002287	0	0.000616914	0.000553103	0.000795936	9.48798e-05
AT3G52150	RNA-binding (RRM/RBD/RNP motifs) family protein;(source:Araport11)	plastid	30S	cS22	PSRP-2	0.0853528	-0.167576	0.931767	0.30933	6.31866e-05	0.000968325	4.58137e-05	0.00345101	0.0088101	0.00931898	0.00626417	0.00552783	0.00389641	0.00447294	0.00339056	0.0012595	0.000833653	0.00104006	0.00242741	0.00192851	0.00196947	0.00230787	0.00258548	0.00116838
ATCG00160	Chloroplast ribosomal protein S2	plastid	30S	uS2c	RPS2	0.110138	-0.0551235	0.833156	0.529666	0.000516181	0.000368365	0.000295791	0.00105406	0.00373827	0.00458364	0.00388281	0.00410227	0.00245727	0.00253593	0.00292429	0.0012146	0.000563113	0.000961079	0.00167309	0.0012513	0.00184858	0.0016878	0.00216144	0.000873203
ATCG00380	Chloroplast encoded ribosomal protein S4	plastid	30S	uS4c	RPS4	0.142301	-0.0547889	0.852353	0.453153	0	0.000469176	0.000248526	0.00139031	0.00561811	0.00764827	0.00585982	0.00523733	0.00369336	0.00335244	0.0043914	0.00161975	0.000792728	0.000955356	0.00251793	0.00190214	0.00219604	0.00259919	0.00298031	0.00137327
AT2G33800	Encodes SCABRA1 (SCA1), a nuclear gene encoding a plastid-type ribosomal protein that functions &#8232;as a structural component of the 70S plastid ribosome. The sca1-rps5 allele exhibits defects in plastid 16SrRNA processing and a resulting decrease in accumulation of photosynthetic proteins. Loss-of-function mutations enhance the polarity defects of the as2 mutants.	plastid	30S	uS5c	RPS5	0.152578	-0.0671854	0.867713	0.322165	0.000896809	0.000911688	0.000394263	0.00212639	0.00862725	0.0101376	0.00654501	0.00593123	0.00452536	0.00509216	0.00541224	0.00236887	0.00130116	0.00199806	0.00356978	0.00249949	0.00384794	0.00408552	0.00544357	0.00236194
ATCG01240	30S chloroplast ribosomal protein S7	plastid	30S	uS7c	RPS7.1	0.140708	-0.0725798	0.856302	0.305168	0.000913496	0.000517457	0.000948936	0.00303924	0.00553547	0.00726942	0.00447397	0.00428997	0.003093	0.00425506	0.00417797	0.00186771	0.00118861	0.00182144	0.00249228	0.00195874	0.00279916	0.00289364	0.00317158	0.00155937
ATCG00770	chloroplast 30S ribosomal protein S8	plastid	30S	uS8c	RPS8	0.0775485	-0.124198	0.872329	0.311291	0	0.000334049	0.000355767	0.000901327	0.00402192	0.00385442	0.00278284	0.00253527	0.00147381	0.00246839	0.00197911	0.000703255	0.000368833	0.000919516	0.001247	0.00116734	0.00118099	0.00151411	0.00139497	0.000830081
AT5G14320	Ribosomal protein S13/S18 family;(source:Araport11)	plastid	30S	uS13c	RPS13	0.153796	-0.0405587	0.866297	0.484678	0.000520036	0.000225429	0.000327029	0.00223498	0.00504836	0.00658491	0.00605489	0.00486795	0.0037871	0.00334869	0.00362942	0.00185004	0.000928893	0.00143382	0.00197007	0.00150345	0.00279675	0.00267026	0.00387028	0.00135573
AT4G34620	Encodes ribosomal protein S16, has embryo-defective lethal mutant phenotype	plastid	30S	bS16c	RPS16	0.167641	-0.0497986	0.889413	0.341629	0	0.000185117	0.000125328	0.000798831	0.00333422	0.00374876	0.00233875	0.00222652	0.00171156	0.00164526	0.00203942	0.000875908	0.000373782	0.000824187	0.00108633	0.000796246	0.00124027	0.00108507	0.00134027	0.000559346
AT1G79850	nuclear-encoded 30S chloroplast ribosomal protein S17	plastid	30S	uS17c	RPS17	0.136982	-0.161558	0.837485	0.110402	0.000267588	0.000239083	0.00021545	0.00186644	0.00433332	0.00583927	0.00239718	0.00219674	0.00180463	0.00237104	0.00240236	0.000777101	0.000448961	0.0010822	0.00202956	0.0017612	0.00210837	0.00244375	0.00186052	0.00111776
ATCG00650	chloroplast-encoded ribosomal protein S18	plastid	30S	bS18c	RPS18	0.127772	-0.128148	0.842679	0.283198	0.00026904	0.00041052	7.00351e-05	0.000599082	0.00340523	0.00450063	0.00215806	0.0025631	0.00156073	0.00206287	0.00191624	0.000632278	0.000537482	0.000556991	0.00115853	0.000883858	0.00234629	0.00136336	0.00178724	0.000734952
AT2G38140	plastid-specific ribosomal protein 4 (PSRP4) mRNA, complete The mRNA is cell-to-cell mobile.	plastid	30S	bTHXc	PSRP-4	0.125805	-0.119826	0.810292	0.196941	0.000199598	7.80598e-05	0.000136809	0.000465294	0.00109052	0.00120912	0.000652253	0.000693407	0.000526058	0.000465972	0.000807241	0.000303148	0.000143353	0.000307184	0.00050573	0.000382965	0.000909279	0.00033181	0.00067048	0.000331266
AT1G68590	Ribosomal protein PSRP-3/Ycf65;(source:Araport11)	plastid	30S	cS23	PSRP-3	0.273905	0.0862319	0.820004	0.261491	0	0.000189334	0	0.000247661	0.0008293	0.000819581	0.000477728	0.000476569	0.00041932	0.000536275	0.00041888	0.000365469	0.000217594	0.000252313	0.000288604	0.000301809	0.000226489	0.000408813	0.000368196	0.000205733
AT3G63490	Ribosomal protein L1p/L10e family;(source:Araport11)	plastid	50S	uL1c	RPL1	-0.134239	0.182238	0.165803	1	0.000630938	0.000694434	0.000377408	0.00047149	0.000626908	0.00129713	0.0131418	0.0231478	0.0210159	0.00947323	0.00696839	0.00287069	0.00131667	0.002887	0.00393433	0.00304359	0.00422649	0.00405396	0.00409857	0.00276799
ATCG01310	encodes a chloroplast ribosomal protein L2, a constituent of the large subunit of the ribosomal complex	plastid	50S	uL2c	RPL2.2	-0.148632	0.187053	0.15967	0.99337	0.000437641	0.000485418	0.000124798	0.0003021	0.000409109	0.000856504	0.00915129	0.0143104	0.0152667	0.00559604	0.0051245	0.00156496	0.00107873	0.00237419	0.00285371	0.00238056	0.00299237	0.00262096	0.00357832	0.00182108
AT2G43030	Ribosomal protein L3 family protein;(source:Araport11)	plastid	50S	uL3c	RPL3related	-0.109565	0.216378	0.155657	0.986701	0.000418618	0.000624699	0	0.000374465	0.000536426	0.00127287	0.0146123	0.0250656	0.0271701	0.00755566	0.00928111	0.00367836	0.00196787	0.00358629	0.00474102	0.00331241	0.00472072	0.00576641	0.0064833	0.0028701
AT1G07320	encodes a plastid ribosomal protein L4	plastid	50S	uL4c	RPL4	-0.125438	0.185887	0.161839	0.99743	0.000579103	0.000792193	0	0.000470496	0.000629092	0.00125172	0.0128696	0.0247731	0.0226184	0.0089731	0.00747633	0.00296988	0.00192978	0.00339795	0.00422571	0.00317844	0.00458769	0.00418202	0.00509512	0.00181536
AT4G01310	Ribosomal L5P family protein;(source:Araport11)	plastid	50S	uL5c	RPL5 family	-0.152372	0.169621	0.159741	0.997821	0.000826992	0.000503562	0.000126674	0.000409135	0.000474859	0.000876749	0.0098167	0.0172276	0.0165479	0.00648527	0.00540758	0.00170692	0.000998148	0.0025982	0.00303313	0.00252785	0.00319372	0.00306955	0.00378637	0.00205437
AT1G05190	Encodes the plastid 50S ribosomal protein L6.	plastid	50S	uL6c	RPL6 /emb2394	-0.118917	0.165982	0.183914	0.995003	0.000566496	0.000447253	0.000149942	0.000445607	0.00042019	0.00107135	0.0121864	0.0232754	0.020136	0.00692117	0.00685994	0.00253809	0.00127331	0.00229354	0.00295888	0.00249787	0.0032104	0.00396581	0.00484416	0.00201967
AT3G44890	Plastid ribosomal protein CL9 The mRNA is cell-to-cell mobile.	plastid	50S	bL9c	RPL9/ CL9	-0.12113	0.101069	0.210106	0.980042	0.000431225	0.000636529	5.64163e-05	0.000410585	0.000462228	0.000872919	0.0101155	0.0210829	0.0173796	0.00360834	0.00337808	0.00168374	0.000816607	0.00168705	0.00244099	0.00195637	0.00295207	0.00261444	0.00296673	0.00156776
AT5G13510	Ribosomal protein L10 family protein;(source:Araport11)	plastid	50S	uL10c	RPL10	-0.126521	0.151741	0.188991	0.982974	0.000691158	0.000211419	0	0.000721514	0.000192515	0.000245069	0.00289844	0.00520596	0.00486819	0.00148901	0.00129438	0.000745073	0.000377217	0.000483363	0.000688847	0.000452316	0.000974861	0.000720814	0.0010741	0.000587433
AT1G32990	mutant has Decreased effective quantum yield of photosystem II; Pale green plants; Reduced growth rate; Plastid Ribosomal Protein L11 The mRNA is cell-to-cell mobile.	plastid	50S	uL11c	RPL11	-0.127127	0.147179	0.189498	0.993187	0.000667126	0.000299382	0.000175158	0.0001832	0.000230777	0.00039514	0.00607575	0.0104913	0.00917121	0.00295311	0.00284728	0.00119358	0.000648677	0.000988953	0.00151328	0.0010061	0.00185445	0.00171936	0.00215683	0.000937024
AT3G27850	50S ribosomal protein L12-C The mRNA is cell-to-cell mobile.	plastid	50S	bL12c	RPL12C	-0.117869	0.215209	0.13948	0.992329	0.00103782	0.00294382	0.000344422	0.00120689	0.0013414	0.00254483	0.0298798	0.0540128	0.0483316	0.0269923	0.0157616	0.00831529	0.00497667	0.00602341	0.0104339	0.00755282	0.0115568	0.0124951	0.0155293	0.00619591
AT1G78630	Ribosomal protein L13 family protein;(source:Araport11)	plastid	50S	uL13c	RPL13A	-0.140094	0.200895	0.165069	0.991667	0.00031008	0.000474457	0	0.000241361	0.000348523	0.000732772	0.00774692	0.0129757	0.0140429	0.00548011	0.00416428	0.00136639	0.00107673	0.00158593	0.00186856	0.00169091	0.00242528	0.00233486	0.00366044	0.00117496
ATCG00780	encodes a chloroplast ribosomal protein L14, a constituent of the large subunit of the ribosomal complex	plastid	50S	uL14c	RPL14/ HLL	-0.138508	0.157482	0.169221	0.992953	0.000625563	0.000292809	0.000145401	0.000153278	0.000215227	0.000293501	0.0039078	0.00784527	0.00697689	0.0024069	0.00206544	0.000835986	0.000431494	0.000686934	0.00107793	0.000620425	0.0012617	0.00124902	0.00166246	0.000740958
AT3G25920	encodes a plastid ribosomal protein CL15, a constituent of the large subunit of the ribosomal complex	plastid	50S	uL15c	RPL15	-0.132408	0.182783	0.169318	0.998396	0.000410288	0.00032628	0	0.000269814	0.000373133	0.000817052	0.0111195	0.0199291	0.0178382	0.00764192	0.0064594	0.00217162	0.00157499	0.00188338	0.00305177	0.00227831	0.00346325	0.0037543	0.00397071	0.00179686
ATCG00790	chloroplast gene encoding a ribosomal protein L16, which is a constituent of 50S large ribosomal subunit	plastid	50S	uL16c	RPL16	-0.157097	0.232673	0.094058	0.977066	0.000421235	0.000291777	0.000169405	0.000267058	0.000265223	0.000412479	0.00273735	0.00566998	0.00659819	0.0024982	0.00238401	0.000772157	0.000429388	0.000987453	0.00136285	0.00107964	0.00172742	0.00150759	0.00162633	0.000905733
AT3G54210	Ribosomal protein L17 family protein;(source:Araport11)	plastid	50S	bL17c	RPL17	-0.06919	0.170193	0.232593	0.978584	0.000492064	0.00035109	0	0.000200988	0.000299996	0.000584153	0.00651013	0.00937948	0.00803242	0.00234642	0.0030547	0.00162344	0.000593022	0.000838053	0.00142276	0.00111086	0.00099098	0.00211578	0.00213198	0.000385905
AT1G48350	Ribosomal L18p/L5e family protein;(source:Araport11)	plastid	50S	uL18c	RPL18N	-0.108059	0.132048	0.162556	0.958947	0.000115716	0.000127841	0	5.5117e-05	0.000135403	0.000256634	0.0042753	0.0124272	0.00688517	0.00336828	0.0038063	0.00116102	0.000571621	0.000945146	0.0012025	0.000866355	0.00149725	0.00143417	0.00164734	0.000850141
AT5G47190	Ribosomal protein L19 family protein;(source:Araport11)	plastid	50S	bL19c	RPL19	-0.159369	0.106116	0.203146	0.991667	0.000100217	0.00052018	2.95227e-05	0.000163132	0.000215554	0.000504759	0.00540152	0.0106328	0.0086629	0.00297298	0.00263851	0.000538447	0.000286935	0.000748141	0.00147492	0.00115745	0.00163469	0.000895958	0.00127445	0.000586156
ATCG00660	encodes a chloroplast ribosomal protein L20, a constituent of the large subunit of the ribosomal complex	plastid	50S	bL20c	RPL20	-0.099755	0.113296	0.241523	0.976503	0	0.000121616	3.87623e-05	7.13888e-05	0.000114548	0.000225465	0.0034905	0.00604449	0.00392331	0.00188416	0.00138292	0.000598629	0.00035263	0.000160957	0.000608577	0.000546956	0.000849074	0.000816621	0.00109272	0
AT1G35680	Encodes a chloroplast ribosomal protein L21 that is required for chloroplast development and embryogenesis. The mRNA is cell-to-cell mobile.	plastid	50S	bL21c	RPL21/ CL21	-0.109503	0.123699	0.197305	0.987187	0	0.000291049	0	0.000277523	0.000249327	0.000728093	0.007506	0.0149241	0.0106427	0.00417039	0.00348247	0.00152318	0.000913934	0.00167107	0.00236545	0.0017709	0.00237097	0.00254637	0.00291946	0.00115017
ATCG00810	encodes a chloroplast ribosomal protein L22, a constituent of the large subunit of the ribosomal complex	plastid	50S	uL22c	RPL22	-0.180267	0.168213	0.154429	0.988916	8.64166e-05	0.000129601	0	9.3293e-05	0.000172814	0.00047859	0.00430461	0.00747129	0.00759535	0.00387748	0.00216968	0.000375259	0.000517508	0.000544515	0.00127082	0.00135965	0.00199576	0.00185315	0.0016704	0.000785663
ATCG01300	One of two chloroplast genes that encode chloroplast ribosomal protein L23, a constituent of the large subunit of the ribosomal complex	plastid	50S	uL23c	RPL23.2	-0.0928252	0.127513	0.233587	0.98155	0	4.67955e-05	0	2.09282e-05	3.55726e-05	8.25429e-05	0.00169703	0.00302216	0.00243595	0.000520982	0.000659868	0.0003231	6.1558e-05	0.000184277	0.000283895	0.000246416	0.000383153	0.000343989	0.000329879	0
AT5G54600	Translation protein SH3-like family protein;(source:Araport11)	plastid	50S	uL24c	RPL24	-0.12503	0.144222	0.185053	0.99295	0.00062334	0.000272459	6.02336e-05	0.000190921	0.000306873	0.000657076	0.00777857	0.0136285	0.0110207	0.0045435	0.0036795	0.00153321	0.000870578	0.00118824	0.00251222	0.00187751	0.00295514	0.00300057	0.0029502	0.00119737
AT5G40950	ribosomal protein large subunit 27;(source:Araport11)	plastid	50S	bL27c	RPL27	-0.126436	0.0954906	0.212718	0.979877	0.000332536	0.000400286	0	0.000201322	0.00021335	0.000516306	0.00535118	0.00975984	0.00832448	0.00173699	0.0018484	0.000795497	0.000626587	0.000945759	0.00140175	0.00102455	0.00193798	0.00175692	0.00190356	0.000886303
AT2G33450	Ribosomal L28 family;(source:Araport11)	plastid	50S	bL28c	RPL28	-0.108396	0.186989	0.188657	0.987557	0.000101778	8.18787e-05	0	0	0.000185279	0.000125146	0.00341589	0.00607054	0.00522776	0.00179445	0.00229813	0.00076321	0.000229433	0.000604037	0.000746973	0.00045708	0.00122462	0.00120235	0.00164094	0.00049892
AT5G65220	Ribosomal L29 family protein;(source:Araport11)	plastid	50S	uL29c	RPL29	-0.13551	0.169511	0.168077	0.994836	0.000250675	0.000234316	0	0.000123901	0.000173296	0.000449289	0.00483733	0.00776834	0.0065097	0.00327957	0.00271612	0.000963466	0.000576101	0.00105865	0.00169313	0.00112119	0.00176545	0.0015617	0.00178199	0.00104273
AT1G75350	Ribosomal protein L31;(source:Araport11)	plastid	50S	bL31c	RPL31	-0.147438	0.288599	0.0162895	0.900935	0.000145444	0.000160568	0	0.000132897	0.000146333	0.000246502	0.00153951	0.00517122	0.00654828	0.00269189	0.00284427	0.000618695	0.00095373	0.000566162	0.00143785	0.000762696	0.00158332	0.00191679	0.00298953	0.00113111
ATCG01020	encodes a chloroplast ribosomal protein L32, a constituent of the large subunit of the ribosomal complex	plastid	50S	bL32c	RPL32	-0.0877675	0.192516	0.168019	0.989156	0	0	0	0	9.22068e-05	0.000196447	0.0022805	0.00426675	0.00352364	0.00135153	0.00135663	0.000633072	0.000275354	0.000527214	0.000795983	0.000615337	0.00070578	0.00117147	0.0010274	0.000450955
AT2G24090	Ribosomal protein L35;(source:Araport11)	plastid	50S	bL35c	RPL35family	-0.192276	0.0818519	0.195157	0.976655	0	8.23622e-05	0	5.70215e-05	7.46184e-05	0.00016082	0.00245364	0.0042352	0.00411808	0.00142912	0.000509848	0	0	0.000334521	0.000750044	0.000860359	0.00100698	0.000312354	0.000249529	0
AT3G56910	Encodes PSRP5 (PLASTID-SPECIFIC 50S RIBOSOMAL PROTEIN 5). Functions in plastid translation.	plastid	50S	cL37	PSRP-5	-0.113226	0.187254	0.129718	0.962938	0	0	0	0	0	0	0.00116058	0.00190021	0.00184456	0.000666873	0.000514616	0.000270131	0.000226639	0	0.000514998	0.000333555	0.000729585	0.000713668	0.000515584	0.000235936
AT5G17870	plastid-specific ribosomal protein 6 precursor (Psrp-6) - like	plastid	50S	cL38	PSRP-6	-0.148291	0.0366856	0.227839	0.935554	0	0	0	0	0	0	0.00106002	0.00184704	0.00185133	0	0	0	0.00010237	0.000105791	0.00016649	0.000134124	0.000278114	0.000232495	0	0
AT5G66860	Ribosomal protein L25/Gln-tRNA synthetase, anti-codon-binding domain-containing protein;(source:Araport11)	mitochondrial	mtLSU	bL25m	RPL25	-0.135119	0.0403856	0.259439	0.938191	0	0	0	0	0	0	3.98206e-05	7.40819e-05	6.85878e-05	0	0	0	0	0	0	0	0	0	0	0
